# Supplementary material for: Coating of Magnetite Nanoparticles with Fucoidan to Enhance Magnetic Hyperthermia Efficiency
Source: Nanomaterials (Basel). 2021 Nov 2;11(11):2939. doi: 10.3390/nano11112939 (PMC8623727; doi:10.3390/nano11112939)
Supplement: Supplementary file 1 [file nanomaterials-11-02939-s001.zip]

Archive with 1 entries (1 files):
- nanomaterials-1408000-supplementary.pdf
